# Supplementary material for: Discovery of Human-Specific Immunodominant Chlamydia trachomatis B Cell Epitopes
Source: mSphere. 2018 Aug 1;3(4):e00246-18. doi: 10.1128/mSphere.00246-18 (PMC6070735; doi:10.1128/mSphere.00246-18)
Supplement: TABLE S1 [file sph004182604st1.xlsx]

## Sheet: Supplementary Table_S1
Supplementary Table S1: Peptide sequences of 60 murine immunodominant B-cell epitopes from 11 Chlamydia spp.
Please see below fotenotes for describtion of this table
SN	Peptide Antigen	N-terminal-Biotin_Spacer_Specific Peptide Sequence
1	Ctr_D/UW-3/CX_OmpA_82-105	Biotin-SGSG-FQMGAKPTTDTGNSAAPSTLTARE
2	Ctr_D/UW-3/CX_OmpA_152_167	Biotin-SGSG-SFNLVGLFGDNENQKT
3	Ctr_D/UW-3/CX_OmpA_226-265	Biotin-SGSG-NVLCNAAEFTINKPKGYVGKEFPLDLTAGTDAATGTKDAS
4	Ctr_D/UW-3/CX_OmpA_313-339	Biotin-SGSG-IFDTTTLNPTIAGAGDVKTGAEGQLGD
5	Ctr_D/UW-3/CX_PmpD_536-565	Biotin-SGSG-ARAPQALPTQEEFPLFSKKEGRPLSSGYSG
6	Ctr_D/UW-3/CX_PmpD_1036-65	Biotin-SGSG-SGTPVQQGHAISKPEAEIESSSEPEGAHSL
7	Ctr_D/UW-3/CX_IncE_81-120	Biotin-SGSG-LFAISALDVLEDHGLVGCPFKLPCKSSPANEPTVQFFKGK
8	Ctr_D/UW-3/CX_IncG_108-147	Biotin-SGSG-RPSDQQESGGRLSEESASPQASPTSSTFGLESALRSIGDS
9	Ctr_D/UW-3/CX_CT529_200-239	Biotin-SGSG-SAERADCEARCARIAREESLLEVPGEENACEKKVAGEKAK
10	Ctr_D/UW-3/CX_CT618_58-73	Biotin-SGSG-TVSETQQQQLSTIETT
11	Cmu_Nigg_OmpA_091-104	Biotin-SGSG-DADLTTAPTPASRE
12	Cmu_Nigg_OmpA_160-170	Biotin-SGSG-RDETAVAADDI
13	Cmu_Nigg_OmpA_242-257	Biotin-SGSG-QEFPLNIKAGTVSATD
14	Cmu_Nigg_OmpA_320-335	Biotin-SGSG-ISGSGIDVDTKITDTL
15	Cmu_Nigg_PmpD_724-739	Biotin-SGSG-KVETADINSDKQEAEE
16	Cmu_Nigg_PmpD_1038-1053	Biotin-SGSG-EIGDLEDSVNSEKTPS
17	Cmu_Nigg_IncG_103-118	Biotin-SGSG-KEKAPESIPMSDLSSS
18	Cmu_Nigg_IncG_124-139	Biotin-SGSG-LEKLVDSSSSLGSILC
19	Cmu_Nigg_CT529_207-222	Biotin-SGSG-RCDRIRCSEDGEICEG
20	Cmu_Nigg_CT618_190-205	Biotin-SGSG-TKDKCCDSTQGNSFME
21	Csu_MD56_OmpA_139-154	Biotin-SGSG-FGLTTTSVAAQDLPNV
22	Csu_MD56_OmpA_300-315	Biotin-SGSG-TISGKGQDAQTLQDTM
23	Csu_99DC3_IncA_259-298	Biotin-SGSG-LANIKEALSKEAPSKPSRPPLPKNGFPRTMPPCPPSQTPP
24	Csu_99DC3_CT529_207-236	Biotin-SGSG-EERCNRILCGQADEVLGINNTMCEQFVRQR
25	Cpn_CWL029_OmpA_89-104	Biotin-SGSG-PTGSAAANYTTAVDRP
26	Cpn_CWL029_OmpA_158-173	Biotin-SGSG-FGVKGTTVNANELPNV
27	Cpn_CWL029_OmpA_242-257	Biotin-SGSG-VAFPLPTDAGVATATG
28	Cpn_CWL029_OmpA_309-324	Biotin-SGSG-AVLNLTAWNPSLLGNA
29	Cpn_CWL029_PmpD_147-186	Biotin-SGSG-EKISSDTKENRKDLETEDPSKKSGLKEVSSDLPKSPETAV
30	Cpn_CWL029_PmpD_654-693	Biotin-SGSG-EKSLNACSHGDHYPPKTVEEEVPPSLLEEHPVVSSTDIRG
31	Cpn_CWL029_PmpD_1131-70	Biotin-SGSG-NKEETLVSAGVQINMSSPTPNKDKAVDTPVLADIISITVD
32	Cpn_CWL029_IncA_331-370	Biotin-SGSG-QKAESEFIACVRDRTFGRRETPPPTTPVVEGDESQEEDEG
33	Cpn_CWL029_CT529_236-275	Biotin-SGSG-RAKESLYNERCALENQQSQLSGDVILSAERALRKEHVATL
34	Cpn_CWL029_CT618_201-216	Biotin-SGSG-PETISDPENRNKPSAE
35	Cps_02DC15_OmpA_158-181	Biotin-SGSG-LVGLIGFSAASSISTDLPTQLPNV
36	Cps_02DC15_OmpA_250-265	Biotin-SGSG-ASSNFPLPITAGTTEA
37	Cps_02DC15_OmpA_333-348	Biotin-SGSG-STTALPNNSGKDVLSD
38	Cps_02DC15_PmpD_49-88	Biotin-SGSG-LSMPKAQLEAPSAGIFRKEKSHAQEPKKEETDVERSLLDN
39	Cps_02DC15_PmpD_1053-92	Biotin-SGSG-DPNAKPAEKIESPTSKVYYSAYDPVKNPGKKTLADINSIG
40	Cps_02DC15_IncA_321-360	Biotin-SGSG-SLTSTTETADQGDLRDPSGDRYGGWGAQSSYRLSPSVTMS
41	Cps_02DC15_CT618_105-134	Biotin-SGSG-YEVDSATGSFKIVTKNIQKPNGEVEIVSSR
42	Cps_02DC15_CT618_189-228	Biotin-SGSG-CGAVDDVISIVSTLRSTDFDPSYEDLVQRRVTLREKFFSL
43	Cab_S26/3_OmpA_89-104	Biotin-SGSG-PTGTAAANYKTPTDRP
44	Cab_S26/3_OmpA_153-176	Biotin-SGSG-NLVGLIGVKGSSIAADQLPNVGIT
45	Cab_S26/3_PmpD_576-605	Biotin-SGSG-LPLPLSPTPAEESSTSNAPIESSTPVNLGV
46	Cab_S26/3_PmpD_1074-13	Biotin-SGSG-ESVKQPENKTLADINSIGIDLASFVSSDDETPVPPQIIVP
47	Cab_S26/3_IncA_324-353	Biotin-SGSG-STAVTEHADIPRDPNRDPRGGRGGQSSPSV
48	Cab_S26/3_CT529_227-266	Biotin-SGSG-LMYENRAYQRASAGLEDARIAETLTVDVYNQVSQELRESH
49	Cca_GPIC_OmpA_159-168	Biotin-SGSG-VTGTDLQGQY
50	Cca_GPIC_IncA_316-355	Biotin-SGSG-LIGVMVQDGAESSTVEEASQDDSAQPQDENQSDAGEHKDS
51	Cca_GPIC_CT618_134-163	Biotin-SGSG-EVDAQTGNFVLQTKTVQLEDGTQRVVPSRV
52	Cca_GPIC_CT618_220-249	Biotin-SGSG-ADDAVDIVSLVRSPTGDLSTEELSERRQTL
53	Cfe_Fe/C-56_OmpA_160-175	Biotin-SGSG-IGLAGTDFANQRPNVE
54	Cfe_Fe/C-56_PmpD_1055-84	Biotin-SGSG-PNVKSVEKIESPSAKSYYSNYEIEKNPIEK
55	Cfe_Fe/C-56_CT618_108-137	Biotin-SGSG-DSASGNFKIGVKSVKNENGETVLVPCRILK
56	Cpe_E58_IncA_311-326	Biotin-SGSG-PAPENNDNNNDDNAAS
57	Cpe_E58_CT442_151-190	Biotin-SGSG-DGSNQIFVDSNRDIRRPGSGGSGGVSASGALEQVANIVMN
58	Cpe_E58_CT529_209-248	Biotin-SGSG-IIRERRAYQRCLERLNQKEVGQEESGSAQEVQAMRSSYVK
59	Cav_10DC88_IncA_319-348	Biotin-SGSG-KDTAEVAAEGSGSTEESKGKEDDKSGDKKE
60	Cga_08-1274/3_IncA_297-326	Biotin-SGSG-SEAATSTSTPEGETSETKEGEEDSSVVEFD
