# Supplementary material for: Discovery of Human-Specific Immunodominant Chlamydia trachomatis B Cell Epitopes
Source: mSphere. 2018 Aug 1;3(4):e00246-18. doi: 10.1128/mSphere.00246-18 (PMC6070735; doi:10.1128/mSphere.00246-18)
Supplement: TABLE S2 [file sph004182604st2.xlsx]

## Sheet: Supplementary Table S2
Supplementary Table S2: Immunodominant B-cell epitopes of C. trachomatis and C. pneumoniae
Please see below fotenotes for describtion of this table
				Reactivity with pooled human sera: Total pool and subpools were tested as shown in columns P, R, S & W-Z		Reactivity with 48 individual human sera: Each individual sera were tested for IgG1			Reactivity with mouse sera (ref-24)	Average Sequence Conservation (% identity) within		Cross-reactivity probability with antiserum against			125 pos sera pool		125 pos sera pool		17 neg sera pool			C. trachomatis-positive sera subpooled by MIF titer, polyclonal Anti-IgG-HRP					Sequence Conservation within Chlamydia spp. (% Sequence Identity)												Sequence Conservation within C. trachomatis species (% Sequence Identity)
	Protein	Peptide	Sequence	Reactivity score (weighted peptide reactivity, Log2 RLU/Sec)	Rank (based on peptide reactivity with sera pool)	Average signal streghth in all 48 sera tested (Log2 RLU/Sec)	Frequency of positive sera (%)	Average signal strength in positive sera (Log2 RLU/Sec)	Pos/Neg	Chlamydia trachomatis	Chlamydia pneumoniae	C. suis and C. muridarum	Chlamydia		Polyclonal Anti-IgG-HRP (10-3 × RLU/Sec)		Monoclonal Anti-IgG1-HRP (RLU/Sec)	Monoclonal Anti-IgG3-HRP (RLU/Sec)	Monoclonal Anti-IgG1-HRP (RLU/Sec)	Monoclonal Anti-IgG3-HRP (RLU/Sec)		≤1:8 10-3 × RLU/Sec)	1:16-1:32 (10-3 × RLU/Sec)	1:64-1:128 (10-3 × RLU/Sec)	1:256-1:2048 (10-3 × RLU/Sec)		Cab S26/3	Cps 02DC15	Cca GPIC	Cfe Fe/C-56	Cav 10DC88	Cga 08-1274/3	Cpe E58	Cpn CWL029	Cmu Nigg	Csu MD56	Ctr D/UW-3/CX		Ctr A2497	Ctr A/HAR-13	Ctr B/Jali20/OT	Ctr B/TZ1A828/OT	Ctr C/TW-3	Ctr D/UW-3/CX	Ctr D/SotonD1	Ctr E/11023	Ctr F/SW4	Ctr G/9768	Ctr G/11222
1	OmpA	CtrOmpA_313-339	IFDTTTLNPTIAGAGDVKTGAEGQLGD	10.2851	1	8.61	34	11.6	(+)	73.8636	<40	0.548867	0.00985763		312.76		5994	30414	0	0		5.897	43.342	141.965	544.6		<40	<40	<40	<40	<40	<40	<40	<40	63	78	100		63	63	93	93	57	100	100	93	60	47	59
2		CtrOmpA_226-265	NVLCNAAEFTINKPKGYVGKEFPLDLTAGTDAATGTKDAS	8.01631	5	4.74039	21	10.1	(+)	93.5455	55	0.885385	0.093777		82.2115		453	4898	0	0		11.256	10.032	43.297	197.865		57	48	52	46	57	58	48	55	83	93	100		90	90	98	98	88	100	100	93	100	95	95
3		CtrOmpA_152_167	SFNLVGLFGDNENQKT	5.4043	27	3.00948	13	9.5	(+)	75.8182	50	0.286404	0.037178		35.1785		11	2362	0	0		0	0	12.098	84.157		44	44	44	44	<40	<40	44	50	50	69	100		56	56	81	81	56	100	100	94	63	75	75
4		CtrOmpA_082-105	FQMGAKPTTDTGNSAAPSTLTARE	3.92265	39	3.07171	10	9.8	(+)	64.1364	39.5	0.059454	0.0142039		20.0385		184	5	0	0		0	2.961	0	60.691		<40	<40	<40	<40	<40	<40	<40	42	50	54	100		<40	<40	92	92	<40	100	96	75	<40	<40	<40
5	CT442	CtrCT442_135-150	VVESLSRRNSLVDQTQ	8.89854	2	5.43	22	10.9	(-)	98.6364	<40	0.0143775	0.00985763		123.41		1586	9122	0	0		14.688	10.48	56.958	283.621		<40	<40	<40	<40	<40	<40	<40	<40	41.7	42.1	100		100	100	100	100	100	100	100	100	100	100	100
6	IncE	CtrIncE_081-120	LFAISALDVLEDHGLVGCPFKLPCKSSPANEPTVQFFKGK	8.36227	3	5.68	20	11.9	(+)	97.1364	<40	0.0204269	0.00985763		90.9355		1295	4030	0	0		15.983	7.32	40.63	226.494		<40	<40	<40	<40	<40	<40	<40	<40	45	<40	100		100	100	100	100	100	100	95	95	95	98	100
7		CtrIncE_117-132	FKGKNGSADKVILVTQ	6.49836	17	3.71349	14	9.5	(-)	97.2727	<40	0.00985763	0.00985763		52.0185		152	2291	0	0		0.812	0	9.221	131.803		<40	<40	<40	<40	<40	<40	<40	<40	<40	<40	100		100	100	100	100	100	100	94	94	94	100	100
8	PmpD	CtrPmpD_0727-0742	EKVEEVEPAPEQKDNN	8.19596	4	4.75	17	13.1	(-)	100	<40	0.00985763	0.00985763		89.3665		2675	2699	0	0		6.892	3.685	15.416	215.294		<40	<40	<40	<40	<40	<40	<40	<40	<40	<40	100		100	100	100	100	100	100	100	100	100	100	100
9		CtrPmpD_0536-0565	ARAPQALPTQEEFPLFSKKEGRPLSSGYSG	7.70099	6	5.89	26	9.9	(+)	100	<40	0.00985763	0.00985763		89.986		996	3491	0	0		1.323	0.55	22.845	218.633		<40	<40	<40	<40	<40	<40	<40	<40	<40	<40	100		100	100	100	100	100	100	100	100	100	100	100
10		CtrPmpD_1036-1065	SGTPVQQGHAISKPEAEIESSSEPEGAHSL	6.83137	14	3.70	15	9.4	(+)	98.2273	<40	0.00985763	0.00985763		76.512		992	624	0	0		0	0	14.713	209.8		<40	<40	<40	<40	<40	<40	<40	<40	<40	<40	100		100	100	100	100	100	100	93	93	93	100	100
11		CtrPmpD_0760-0775	QALFASEDGDLSPESS	6.56895	16	4.10241	16.1731	10.9794	(-)	99.1818	<40	0.00985763	0.00985763		52.069		421	1052	0	0		0	0	13.203	151.8		<40	<40	<40	<40	<40	<40	<40	<40	<40	<40	100		94	94	100	94	100	100	100	100	100	100	100
12	Tarp	CtrTarP_151-180	SSNYDDAAADYEPIRTTENIYESIGGSRTS	7.36833	7	7.29	29	11.5	(-)	95.4091	<40	0.00985763	0.00985763		64.423		3150	258	0	0		0	18.005	47.464	192.223		<40	<40	<40	<40	<40	<40	<40	<40	<40	<40	100		100	100	100	100	100	100	100	100	100	100	100
13		CtrTarP_116-145	TSSSDHIPSDYDDVGSNSGDISNNYDDVGS	6.30902	21	6.02	25	10.7	(-)	76.5455	<40	0.00985763	0.00985763		27.7713		1049	269	0	0		0	1.91	10.254	98.921		<40	<40	<40	<40	<40	<40	<40	<40	<40	<40	100		83	83	83	83	83	100	100	100	100	100	100
14		CtrTarP_063-078	TVVNYTNSASAPNVTV	4.38945	33	2.71158	10.5162	10.2766	(-)	94	<40	0.00985763	0.00985763		12.4545		121	75	0	0		0	0	0	48.775		<40	<40	<40	<40	<40	<40	<40	<40	<40	<40	100		94	94	94	94	94	100	94	94	88	94	94
15		CtrTarP_406-421	FSKFSGDWDSLVEPMV	3.69906	40	2.27102	8.72431	10.0541	(-)	90.3636	<40	0.0748263	0.00985763		16.3275		132	7	0	0		0	0	0	62.686		<40	<40	<40	<40	<40	<40	<40	<40	50	56	100		94	94	94	94	94	100	94	81	94	100	100
16	CT618	CtrCT618_185-206	GNLKQNKPTEGTSKENGFMARL	7.35028	8	2.80	10	12.3	(-)	99.3182	<40	0.00985763	0.00985763		36.7443		947	5728	0	0		0	0	10.344	136.633		<40	<40	<40	<40	<40	<40	<40	<40	<40	<40	100		100	100	100	100	100	100	95	95	95	100	100
17		CtrCT618_058-073	TVSETQQQQLSTIETT	5.04014	31	3.12682	12.2051	10.4864	(+)	100	<40	0.037178	0.00985763		7.6805		37	1876	0	0		0	0	0	57.881		<40	<40	<40	<40	<40	<40	<40	<40	50	<40	100		100	100	100	100	100	100	100	100	100	100	100
18		CtrCT618_101-122	KTNPDGSFQLDPVSQQRTLLSP	4.19924	37	2.63353	9	10.9	(-)	97.5455	<40	0.388286	0.0111359		15.5415		733	5	0	0		0	0	0	62.166		<40	<40	<40	<40	<40	<40	40	<40	59	72.72	100		100	100	100	100	100	100	100	100	100	100	100
19	CT143	CtrCT143_002-027	KKPVFTGGAPIPGISTEEGTGVKDQN	7.3494	9	6.26	27	10.8	(-)	99.8182	<40	0.196897	0.00985763		53.4938		2141	668	0	0		0	4.855	39.528	169.592		<40	<40	<40	<40	<40	<40	<40	<40	57.69	65	100		100	100	100	100	100	100	100	100	100	100	100
20	CT529	CtrCT529_200-239	SAERADCEARCARIAREESLLEVPGEENACEKKVAGEKAK	7.26049	10	5.59	24	10.4	(+)	96.0909	<40	0.0111359	0.00985763		77.55		588	1183	0	0		1.073	6.143	24.008	216.894		<40	<40	<40	<40	<40	<40	<40	<40	40	<40	100		100	98	100	100	100	100	100	100	100	100	100
21		CtrCT529_017-032	KAFFTQPNNKMARVVN	4.00209	38	2.46439	9.51082	10.1518	(-)	97.2727	44	0.160805	0.0181016		3.3835		73	137	0	0		0	0	0	12.996		<40	<40	<40	<40	<40	<40	<40	44	63	63	100		100	100	100	100	100	100	94	94	94	100	100
22		CtrCT529_105-120	SHMKAASQKTQEGDEG	3.44369	42	2.10806	8.06151	9.97172	(-)	96.1818	<40	0.00985763	0.0181016		1.744		2	935	0	0		0	0	0	15.516		<40	<40	44	<40	<40	<40	44	<40	<40	<40	100		100	100	100	100	100	100	100	100	100	100	100
23	CT813	CtrCT813_235-264	AIENLDEMAYEAMEFEKEKHGIKPGRRGSI	7.18369	11	5.23008	20	12.3	(-)	96.9545	<40	0.0111359	0.00985763		46.343		1961	511	0	0		2.615	1.742	24.057	156.958		<40	<40	<40	<40	<40	<40	<40	<40	<40	40	100		100	97	100	100	100	100	100	100	100	97	97
24		CtrCT813_203-232	TVTDLEAAKQQLEEKVTDLESEKQELREEL	5.96522	23	1.29253	6	10.3	(-)	100	<40	0.00985763	0.00985763		9.711		658	1392	0	0		0	0	0	38.844		<40	<40	<40	<40	<40	<40	<40	<40	<40	<40	100		100	100	100	100	100	100	100	100	100	100	100
25	CT875	CtrCT875_398-427	KGSTHRYAPRDDLSPEGASLAETLARFADD	5.85288	24	3.64546	14.3145	10.7485	(-)	100	<40	0.0259872	0.00985763		18.4645		806	246	0	0		0	0	5.693	68.165		<40	<40	<40	<40	<40	<40	<40	<40	<40	47	100		100	100	100	100	100	100	100	100	100	100	100
26	CT795	CtrCT795_148-163	IMDITEIPSINPEFVE	6.99205	12	2.26537	8	13.2	(-)	98.6364	<40	0.0175621	0.00985763		97.533		1558	1269	0	0		0	0	0	239.256		<40	<40	<40	<40	<40	<40	<40	<40	43.75	<40	100		100	100	100	100	100	100	100	100	100	100	100
27	CT223	CtrCT223_005-034	ALGTSNGVEANNGINDLSPAPEAKKTGSGL	6.96495	13	3.22376	10	13.7	(-)	96.7727	<40	0.00985763	0.00985763		22.3918		713	1841	0	0		9.964	0.921	6.536	72.146		<40	<40	<40	<40	<40	<40	<40	<40	<40	<40	100		93	93	93	93	100	100	100	100	100	100	100
28	PmpC	CtrPmpC_0483-0498	APSLTEAESDQTDQTE	6.75489	15	1.55788	5	11.5	(-)	100	<40	0.00985763	0.00985763		73.663		462	2606	0	0		0	0	0	255.875		<40	<40	<40	<40	<40	<40	<40	<40	<40	<40	100		100	100	100	100	100	100	100	100	100	100	100
29		CtrPmpC_0608-0637	AIVESTPEAPEEIPPVEGEESTATEDPNSN	6.41081	20	4.00149	15.7626	10.9284	(-)	99.1818	<40	0.00985763	0.00985763		25.5812		416	1380	0	0		0	0	10.489	91.836		<40	<40	<40	<40	<40	<40	<40	<40	<40	<40	100		100	100	100	100	100	100	100	100	100	100	100
30		CtrPmpC_0272-0301	ETEQTESNGNQDGSSETEDTQVSESPESTP	4.46741	32	0.418216	2	10	(-)	98.5	<40	0.00985763	0.00985763		12.389		6	1640	0	0		0	0	0	49.556		<40	<40	<40	<40	<40	<40	<40	<40	<40	<40	100		100	100	100	100	100	100	100	100	100	100	100
31		CtrPmpC_1299-1314	EEQNNNDASNQGESAN	3.66323	41	2.24816	8.63132	10.0425	(-)	98.0909	<40	0.00985763	0.00985763		20.551		10	68	0	0		0	0	0	83.189		<40	<40	<40	<40	<40	<40	<40	<40	<40	<40	100		100	100	100	100	100	100	100	100	100	100	100
32	IncG	CtrIncG_108-147	RPSDQQESGGRLSEESASPQASPTSSTFGLESALRSIGDS	6.49276	18	3.37405	13	12	(+)	98.1364	<40	0.00985763	0.00985763		39.6455		239	1061	0	0		0	3.374	24.344	92.84		<40	<40	<40	<40	<40	<40	<40	<40	<40	<40	100		100	100	100	100	100	100	100	100	100	100	100
33		CtrIncG_097-112	KRSPEEIEGAARPSDQ	6.41113	19	4.0017	15.7635	10.9285	(-)	100	<40	0.0181016	0.00985763		36.735		377	1010	0	0		0.809	1.648	2.319	113.215		<40	<40	<40	<40	<40	<40	<40	<40	44	44	100		100	100	100	100	100	100	100	100	100	100	100
34		CtrIncG_149-164	SGAFDDINKDNSRSRS	5.29396	30	3.28879	12.8639	10.5683	(-)	100	<40	0.00985763	0.00985763		17.3925		131	139	0	0		0	5.299	16.636	55.058		<40	<40	<40	<40	<40	<40	<40	<40	<40	<40	100		100	100	100	100	100	100	100	100	100	100	100
35	CT579	CtrCT579_256-286	ALDDVAGTATAVGAKATSGAASAASSAATK	5.63597	25	3.50704	13.7516	10.6785	(-)	100	42.3333	0.51821	0.0259872		42.7475		200	364	0	0		1.657	0	0	112.865		42	42	42	<40	40	47	42	40	77	69	100		100	100	100	100	100	100	100	100	100	100	100
36		CtrCT579_100-129	AQAVHGARDSGFNSDGSATLPSPTGTEVNG	2.13047	45	1.27004	4.65303	9.54831	(-)	100	<40	0.69258	0.00985763		16.8835		14	0	0	0		0	0	0	45.008		<40	<40	<40	<40	<40	<40	<40	<40	73	83	100		100	100	100	100	100	100	100	100	100	100	100
37	LcrE	CtrLcrE_392-421	RSSFSSTPPHAPVPQSEIPTSPTSTQPPSP	5.40976	26	3.97622	16	10.8	(-)	98.7727	<40	0.0160367	0.037178		52.6885		436	9	0	0		10.136	3.502	21.22	128.993		<40	41	46	40	40	50	<40	<40	43	40	100		97	97	97	97	97	100	100	100	100	97	97
38		CtrLcrE_242-271	ATWEDKNHLVPCWDEETKTYNKPLLFIQML	2.88973	43	1.75455	6.62369	9.79311	(-)	100	<40	0.160805	0.00985763		21.363		46	0	0	0		0	0	9.587	48.959		<40	<40	<40	<40	<40	<40	<40	<40	56	63	100		100	100	100	100	100	100	100	100	100	100	100
39	CT875	CtrCT875_228-257	NDPLGRRTPNYQSKNPGEYTVGNSMFYDGP	5.39951	28	3.35614	13.1378	10.6023	(-)	100	<40	0.51821	0.00985763		16.8867		518	88	0	0		0.541	0	10.435	56.571		<40	<40	<40	<40	<40	<40	<40	<40	63	77	100		100	100	100	100	100	100	100	100	100	100	100
40		CtrCT875_486-515	QGHYQDPRASDYDLPRASDYDLPRSPYPTP	5.35166	29	3.32561	13.0136	10.5869	(-)	100	<40	0.238784	0.0204269		64.4965		486	2	0	0		17.094	11.236	55.629	127.087		<40	<40	45	<40	<40	<40	<40	<40	40	67	100		100	100	100	100	100	100	100	100	100	100	100
41	IncA	CtrIncA_234-273	SKTLTSQIALQRKESSDLCSQIRETLSSPRKSASPSTKSS	4.30762	34	2.65936	10.3038	10.2503	(-)	99.5455	<40	0.00985763	0.00985763		25.644		230	6	0	0		0	0	18.189	62.136		<40	<40	<40	<40	<40	<40	<40	<40	<40	<40	100		100	100	100	100	100	100	100	100	100	100	100
42	CT694	CtrCT694_064-093	NRGTTTTPSRPVITQANIHHPTISGQGAQP	4.20369	36	2.59305	10.0341	10.2168	(-)	92.8636	<40	0.0632858	0.00985763		63.0735		187	0	0	0		0	12.616	28.871	137.079		<40	<40	<40	<40	<40	<40	<40	<40	54.54	<40	100		97	97	97	97	97	100	90	90	90	100	100
43		CtrCT694_267-296	ENEEMNQLILGDQNGQDPQHVQDNSKELQK	2.45723	44	1.47856	5.50115	9.65366	(-)	93.4545	<40	0.0529261	0.00985763		27.625		7	0	0	0		1.333	0	11.667	59.682		<40	<40	<40	<40	<40	<40	<40	<40	40	53	100		100	93	100	93	100	100	87	87	87	100	100
44	CT226	CtrCT226_147-176	AQKSKDLELAQKKIEQLQSGLKCVLEESLI	4.2325	35	3.89	16	10.2	(-)	97	<40	0.00985763	0.0175621		17.4447		1080	3	0	0		0	0	0	69.779		<40	<40	<40	<40	<40	<40	43.75	<40	<40	<40	100		95	95	95	90	86	100	100	100	100	100	100
45	Hsp60	CtrHsp60_519-544	TEALIAEIPEEKPAAAPAMPGAGMDY	6.30125	22	2.61484	10	10.5	(-)	100	81	0.948191	0.742433		27.2275		378	151	0	0		45.68	34.852	12.254	16.124		81	81	85	81	74	85	82	81	100	100	100		100	100	100	100	100	100	100	100	100	100	100
46		CtrHsp60_338-367	EKEALEARCESIKKQIEDSSSDYDKEKLQE	0.2	48	0.262113	1	7.8	(-)	100	70	0.885385	0.69258		1.3745		0	0	0	0		0	0	0	0		83	83	83	83	80	83	83	70	93	90	100		100	100	100	100	100	100	100	100	100	100	100
47	pGP3	CtrpGP3_037-066	GTKSTPVAAKMTASDGISLTVSNNSSTNAS	1.99657	46	2.48524	10	9	(-)	96.1364	<40	0.238784	0.0667303		2		46	0	0	0		0	6.128	0	1.448		<40	55	50	50	<40	55	<40	<40	67	67	100		97	97	97	97	97	100	97	97	97	97	97
48		CtrpGP3_198-227	SSGVPNLCSLRTSITNTGLTPTTYSLRVGG	0.864858	47	1.07386	3	10.7	(-)	97.2273	<40	0.608864	0.608864		0		0	10	0	0		0	0	0	0		<40	70	67	73	<40	80	63	<40	80	80	100		100	100	100	100	100	100	97	97	97	100	100
1	IncA	CpnIncA_331-370	QKAESEFIACVRDRTFGRRETPPPTTPVVEGDESQEEDEG	3.49662	6	3.79	16	11.3	(+)	<40	95	0.00985763	0.00985763		14.6165		74	0	0	0		11.764	5.14	20.441	23.734		<40	<40	<40	<40	<40	<40	<40	100	<40	<40	<40		<40	<40	<40	<40	<40	<40	<40	<40	<40	<40	<40
2	PmpD (Pmp21)	CpnPmpD_1131-1170	NKEETLVSAGVQINMSSPTPNKDKAVDTPVLADIISITVD	1.70862	9	2.21	9	11.3	(+)	<40	100	0.00985763	0.00985763		5.8775		3	0	0	0		4.797	7.085	0	9.477		<40	<40	<40	<40	<40	<40	<40	100	<40	<40	<40		<40	<40	<40	<40	<40	<40	<40	<40	<40	<40	<40
3		CpnPmpD_0521-0536	RSNPKLEQKDSGENIN	1.52656	10	1.72	5	13.0	(-)	<40	100	0.00985763	0.00985763		1.7615		34	0	0	0		0	0	0	0		<40	<40	<40	<40	<40	<40	<40	100	<40	<40	<40		<40	<40	<40	<40	<40	<40	<40	<40	<40	<40	<40
4		CpnPmpD_0654-0693	EKSLNACSHGDHYPPKTVEEEVPPSLLEEHPVVSSTDIRG	1.33048	12	1.00	4	12.0	(+)	<40	100	0.00985763	0.00985763		0		39	0	5	0		0	0	0	0		<40	<40	<40	<40	<40	<40	<40	100	<40	<40	<40		<40	<40	<40	<40	<40	<40	<40	<40	<40	<40	<40
5		CpnPmpD_0147-0186	EKISSDTKENRKDLETEDPSKKSGLKEVSSDLPKSPETAV	0.221721	13	0.46	2	11.0	(+)	<40	100	0.00985763	0.00985763		0		0	0	0	0		0	1.08	2.04	0		<40	<40	<40	<40	<40	<40	<40	100	<40	<40	<40		<40	<40	<40	<40	<40	<40	<40	<40	<40	<40	<40
6	PmpG/I (Pmp6)	CpnPmpG/I_0947-0962	AGTTLETTTTNNTDGS	5.21471	3	2.07	9	10	(-)	<40	100	0.00985763	0.037178		9.235		318	150	0	0		3.898	6.238	9.184	0.627		<40	43	<40	<40	<40	<40	50	100	<40	<40	<40		<40	<40	<40	<40	<40	<40	<40	<40	<40	<40	<40
7		CpnPmpG/I_1223-1238	HGQVSYGRNHHNMTTK	4.57124	5	1.86	6	9.5	(-)	<40	100	0.00985763	0.037178		6.191		50	870	0	0		2	1.396	0	0		50	50	<40	<40	<40	<40	<40	100	<40	<40	<40		<40	<40	<40	<40	<40	<40	<40	<40	<40	<40	<40
8		CpnPmpG/I_0714-0729	INNTAKRSGGGIYAPK	6.46063	1	0.71	2	10.1	(-)	63.2727	100	0.196897	0.286404		39.706		7769	80	0	0		2.429	34.974	0	3.275		63	63	56	63	50	63	69	100	56	65	63		63	63	63	63	63	63	63	63	63	63	63
9		CpnPmpG/I_0222-0237	TATDKGGGIYSKEKDS	5.7075	2	0.21	1	10.1	(-)	44	98	0.00985763	0.0181016		3.4215		619	1296	0	235		0	5.624	5.156	0		<40	<40	<40	<40	<40	<40	<40	100	<40	<40	44		44	44	44	44	44	44	44	44	44	44	44
10	CT618	CpnCT618_201-216	PETISDPENRNKPSAE	0.221721	14	1.37	7	9	(+)	<40	100	0.00985763	0.00985763		1.355		0	0	0	0		0	0	0	0		<40	<40	<40	<40	<40	<40	<40	100	<40	<40	<40		<40	<40	<40	<40	<40	<40	<40	<40	<40	<40	<40
11	PmpG (Pmp11)	CpnPmpG_888-903	LLRGSNNYVYNSNCEL	3.25585	7	0.91	4	10.6	(-)	<40	100	0.00985763	0.0125779		2.639		5	213	0	0		0	2.054	0	5.742		<40	<40	<40	<40	41	<40	<40	100	<40	<40	<40		<40	<40	<40	<40	<40	<40	<40	<40	<40	<40	<40
12	OmpA	CpnOmpA_158-173	FGVKGTTVNANELPNV	0.221721	15	0.73	3	8.3	(+)	<40	96	0.00985763	0.0748263		1.1515		0	0	0	0		0	0	0	0		56	<40	<40	<40	<40	<40	<40	100	<40	<40	<40		<40	<40	<40	<40	<40	<40	<40	<40	<40	<40	<40
13		CpnOmpA_309-324	AVLNLTAWNPSLLGNA	0.221721	16	0	0	0	(+)	<40	98	0.00985763	0.637785		1		0	0	0	0		0	0	0	0		81	69	75	79	63	73	77	100	50	50	50		<40	<40	<40	<40	<40	<40	<40	<40	<40	<40	<40
14		CpnOmpA_089-104	PTGSAAANYTTAVDRP	0.023767	17	0	0	0	(+)	<40	98	0.00985763	0.456715		0		0	0	0	0		0	0	0	0		75	<40	60	<40	<40	<40	<40	100	<40	<40	<40		<40	<40	<40	<40	<40	<40	<40	<40	<40	<40	<40
15		CpnOmpA_242-257	VAFPLPTDAGVATATG	0.0217212	18	0	0	0	(+)	<40	100	0.00985763	0.160805		0		0	0	0	0		0	0	0	0		<40	<40	<40	63	56	56	<40	100	<40	<40	<40		<40	<40	<40	<40	<40	<40	<40	<40	<40	<40	<40
16	Cpn0525	CpnCpn0525_239-254	AQENSTAKRRRRRAAV	4.75848	4	0.59	2	11.1	(-)	63	100	0.286404	0.456715		8.439		205	86	0	0		0	11.18	7.644	1.864		75	75	63	69	<40	57	75	100	69	50	63		63	63	63	63	63	63	63	63	63	63	63
17	YscC	CpnYscC_077-092	HTKKTTPGSIPSKVFS	2.10202	8	0.4	2	9.7	(-)	<40	100	0.00985763	0.00985763		1.3745		69	0	0	0		0	19.268	0	0		<40	<40	<40	<40	<40	<40	<40	100	<40	<40	<40		<40	<40	<40	<40	<40	<40	<40	<40	<40	<40	<40
18	CT529	CpnCT529_236-275	RAKESLYNERCALENQQSQLSGDVILSAERALRKEHVATL	1.47672	11	0	0	0	(+)	<40	100	0.00985763	0.00985763		0		5	9	0	0		0	0	0	0		<40	<40	<40	<40	<40	<40	<40	100	<40	<40	<40		<40	<40	<40	<40	<40	<40	<40	<40	<40	<40	<40
[truncated: 25 more columns]
